# Supplementary material for: Bacteroidales-Specific Antimicrobial Genes Can Influence the Selection of the Dominant Fecal Strain of Bacteroides vulgatus and Bacteroides uniformis from the Gastrointestinal Tract Microbial Community
Source: Life (Basel). 2024 Apr 26;14(5):555. doi: 10.3390/life14050555 (PMC11121782; doi:10.3390/life14050555)
Supplement: Supplementary file 1 [file life-14-00555-s001.zip]

Archive with 3 entries (3 files):
- Supplementary Figures.pdf
- Supplementary Material.pdf
- Supplementary Tables.pdf
